# Supplementary material for: Lifespan extension without fertility reduction following dietary addition of the autophagy activator Torin1 in Drosophila melanogaster
Source: PLoS One. 2018 Jan 12;13(1):e0190105. doi: 10.1371/journal.pone.0190105 (PMC5766080; doi:10.1371/journal.pone.0190105)
Supplement: S2 Table — Individual-level longevity and fecundity raw data for the experiments described in this study. (XLS) [file pone.0190105.s005.xls]

## Sheet: Longevity_once-mated females
Mason et al. (2018) PONE-D-17-33812R1.
Lifespan extension without fertility reduction following dietary addition of the autophagy activator Torin1 in Drosophila melanogaster
Survival data - once-mated females
Group codes			Death / censor codes
C	control (DMSO carrier only)		1 = death
A	0.5µM Torin1		0 = censor
B	1µM Torin1
D	5µM Torin1
E	10µM Torin1
Identity	Longevity (days)	Death / censor				Cumulative proportion of once-mated females surviving
C1	19	1			Day	Con	0.5µM	1µM	5µM	10µM
C2	37	1			1	1	1	1	1	1
C3	16	1			2	1	1	1	1	1
C4	22	1			3	1	1	1	1	1
C5	30	1			4	1	1	1	1	1
C6	16	1			5	1	1	1	1	1
C7	19	1			6	1	1	1	1	1
C8	11	1			7	1	1	1	1	1
C9	17	1			8	1	1	1	1	1
C10	18	1			9	1	1	1	1	1
C11	12	1			10	1	1	1	1	1
C12	22	1			11	0.975	1	1	1	1
C13	18	1			12	0.95	1	1	1	1
C14	16	1			13	0.95	1	1	1	1
C15	30	1			14	0.95	1	1	1	1
C16	36	1			15	0.875	1	0.974	1	1
C17	15	1			16	0.775	0.975	0.974	1	0.975
C18	22	1			17	0.723	0.924	0.948	1	0.975
C19	29	1			18	0.672	0.898	0.948	1	0.975
C20	16	1			19	0.517	0.872	0.948	1	0.95
C21	23	1			20	0.517	0.872	0.948	1	0.95
C22	17	1			21	0.517	0.872	0.948	1	0.95
C23	33	1			22	0.388	0.847	0.948	0.974	0.95
C24	22	1			23	0.31	0.847	0.948	0.974	0.95
C25	25	1			24	0.31	0.795	0.948	0.974	0.95
C26	22	1			25	0.284	0.795	0.948	0.974	0.95
C27	30	1			26	0.258	0.744	0.922	0.974	0.95
C28	15	1			27	0.258	0.744	0.922	0.974	0.95
C29	16	0			28	0.258	0.744	0.922	0.974	0.95
C30	19	1			29	0.233	0.638	0.84	0.846	0.95
C31	15	1			30	0.129	0.319	0.434	0.692	0.825
C32	19	1			31	0.129	0.232	0.38	0.615	0.799
C33	26	1			32	0.103	0.203	0.244	0.487	0.773
C34	23	1			33	0.052	0.145	0.19	0.359	0.722
C35	33	1			34	0.052	0.145	0.19	0.359	0.722
C36	19	1			35	0.052	0.145	0.19	0.359	0.722
C37	23	1			36	0.026	0.029	0.054	0.154	0.309
C38	19	1			37	0	0.029	0.054	0.154	0.18
C39	32	1			38		0.029	0.054	0.128	0.103
C40	30	1			39		0.029	0.054	0.077	0.077
					40		0	0.054	0.051	0.026
A1	30	1			41			0.054	0.051	0.026
A2	30	1			42			0.027	0	0
A3	33	1			43			0
A4	30	1
A5	36	1
A6	36	1
A7	30	1
A8	30	1
A9	30	0
A10	24	1
A11	33	1
A12	31	1
A13	30	1
A14	17	1
A15	24	1
A16	30	1
A17	30	1
A18	19	1
A19	32	1
A20	29	1
A21	29	1
A22	31	1
A23	30	1
A24	30	1
A25	30	1
A26	22	1
A27	29	1
A28	36	1
A29	16	1
A30	18	1
A31	26	0
A32	26	1
A33	17	1
A34	31	1
A35	30	1
A36	29	1
A37	36	1
A38	26	1
A39	40	1
A40	16	0
B1	36	1
B2	36	1
B3	30	1
B4	29	1
B5	32	1
B6	30	1
B7	30	1
B8	30	1
B9	30	1
B10	10	0
B11	32	1
B12	43	1
B13	30	1
B14	30	1
B15	32	1
B16	30	1
B17	26	0
B18	29	1
B19	32	1
B20	30	1
B21	30	1
B22	32	1
B23	30	1
B24	15	0
B25	42	1
B26	26	1
B27	31	1
B28	36	1
B29	17	1
B30	36	1
B31	30	1
B32	31	1
B33	15	1
B34	30	1
B35	33	1
B36	30	1
B37	36	1
B38	30	1
B39	33	1
B40	29	1
D1	33	1
D2	36	1
D3	39	1
D4	30	1
D5	38	1
D6	36	1
D7	32	1
D8	42	1
D9	32	1
D10	32	1
D11	30	1
D12	31	1
D13	32	1
D14	40	1
D15	22	1
D16	36	1
D17	30	1
D18	29	1
D19	30	1
D20	29	1
D21	36	1
D22	36	1
D23	31	1
D24	33	1
D25	30	1
D26	33	1
D27	29	1
D28	33	1
D29	30	1
D30	31	1
D31	16	0
D32	36	1
D33	39	1
D34	42	1
D35	36	1
D36	36	1
D37	33	1
D38	29	1
D39	29	1
D40	32	1
E1	36	1
E2	36	1
E3	40	1
E4	36	1
E5	30	0
E6	36	1
E7	36	1
E8	16	1
E9	36	1
E10	37	1
E11	32	1
E12	30	1
E13	31	1
E14	33	1
E15	38	1
E16	37	1
E17	36	1
E18	40	1
E19	37	1
E20	36	1
E21	30	1
E22	36	1
E23	38	1
E24	39	1
E25	30	1
E26	36	1
E27	36	1
E28	36	1
E29	37	1
E30	30	1
E31	42	1
E32	36	1
E33	36	1
E34	30	1
E35	36	1
E36	33	1
E37	19	1
E38	36	1
E39	38	1
E40	37	1

## Sheet: Fecundity_once-mated females
Mason et al. (2018) PONE-D-17-33812R1.
Lifespan extension without fertility reduction following dietary addition of the autophagy activator Torin1 in Drosophila melanogaster
Fecundity data - once-mated females
Group codes
C	control (DMSO carrier only)
A	0.5µM Torin1
B	1µM Torin1
D	5µM Torin1
E	10µM Torin1
	Day 2			Day 4			Day 8			Day 9			Day 16			Lifetime
Identity	Total eggs	Unfertilised eggs	Fertilised eggs	Total eggs	Unfertilised eggs	Fertilised eggs	Total eggs	Unfertilised eggs	Fertilised eggs	Total eggs	Unfertilised eggs	Fertilised eggs	Total eggs	Unfertilised eggs	Fertilised eggs	Total lifetime eggs	Total lifetime unfertilised eggs	Total lifetime fertilised eggs
C1	16	0	16	47	0	47	17	11	6	7	5	2	0		0	87	16	71
C2	16	3	13	45	14	31	0		0	7	4	3	0		0	68	21	47
C3	11	1	10	16	3	13	0		0	0		0				27	4	23
C4	14	5	9	25	6	19	1	0	1	3	2	1	2	2	0	45	15	30
C5	34	3	31	42	1	41	4	4	0	8	7	1	2	2	0	90	17	73
C6	24	2	22	36	13	23	6	3	3	4	2	2				70	20	50
C7	6	3	3	12	8	4	0		0	4	4	0	0		0	22	15	7
C8	18	10	8	23	4	19	0		0	2	2	0				43	16	27
C9	10	3	7	43	4	39	0		0	0		0				53	7	46
C10	7	2	5	32	1	31	2	0	2	3	2	1	0		0	44	5	39
C11	47	2	45	37	4	33	0		0	0		0				84	6	78
C12	59	5	54	49	4	45	11	4	7	3	3	0	0		0	122	16	106
C13	20	5	15	30	25	5	17	17	0	10	10	0	4	4	0	81	61	20
C14	13	10	3	29	15	14	0		0	1	0	1				43	25	18
C15	14	9	5	22	6	16	21	21	0	15	10	5	0		0	72	46	26
C16	22	2	20	33	0	33	6	5	1	10	9	1	0		0	71	16	55
C17	19	3	16	38	0	38	6	4	2	2	1	1				65	8	57
C18	21	2	19	52	2	50	5	5	0	11	3	8	1	1	0	90	13	77
C19	26	6	20	47	1	46	2	1	1	0		0	1	1	0	76	9	67
C20	16	4	12	46	0	46	2	2	0	4	4	0				68	10	58
C21	8	1	7	35	1	34	3	3	0	7	5	2	0		0	53	10	43
C22	12	3	9	35	3	32	1	1	0	0		0				48	7	41
C23	12	5	7	27	0	27	9	5	4	3	1	2	0		0	51	11	40
C24	9	3	6	34	2	32	9	5	4	5	3	2	0		0	57	13	44
C25	11	1	10	11	0	11	5	0	5	7	5	2	1	1	0	35	7	28
C26	29	15	14	22	0	22	9	1	8	6	5	1	0		0	66	21	45
C27	19	4	15	29	3	26	3	3	0	4	4	0	0		0	55	14	41
C28	13	3	10	17	1	16	7	6	1	7	7	0				44	17	27
C29	28	7	21	37	17	20	0		0	5	5	0				70	29	41
C30	5	3	2	23	2	21	8	0	8	7	2	5	0		0	43	7	36
C31	29	4	25	35	6	29	4	2	2	2	2	0				70	14	56
C32	14	7	7	43	0	43	3	1	2	5	0	5	0		0	65	8	57
C33	2	1	1	9	0	9	13	4	9	12	6	6	1	0	1	37	11	26
C34	10	6	4	30	5	25	6	6	0	1	1	0	1	0	1	48	18	30
C35	9	4	5	38	1	37	6	1	5	2	0	2	4	4	0	59	10	49
C36	18	4	14	17	6	11	5	1	4	13	10	3	0		0	53	21	32
C37	8	1	7	39	7	32	0		0	0		0	0		0	47	8	39
C38	22	3	19	21	2	19	2	2	0	0		0	0		0	45	7	38
C39	6	2	4	45	2	43	11	4	7	0		0	2	1	1	64	9	55
C40	15	6	9	38	1	37	32	32	0	23	19	4	2	2	0	110	60	50
A1	19	0	19	53	1	52	5	2	3	6	1	5	0		0	83	4	79
A2	14	6	8	31	2	29	22	3	19	15	4	11	4	4	0	86	19	67
A3	24	2	22	40	2	38	15	0	15	4	2	2	3	3	0	86	9	77
A4	13	2	11	31	1	30	3	3	0	1	0	1	0		0	48	6	42
A5	24	13	11	58	25	33	1	1	0	5	4	1	1	1	0	89	44	45
A6	21	2	19	45	5	40	6	1	5	6	3	3	1	1	0	79	12	67
A7	18	10	8	29	14	15	8	6	2	5	5	0	0		0	60	35	25
A8	30	16	14	54	4	50	8	8	0	2	2	0	0		0	94	30	64
A9	14	7	7	37	1	36	19	9	10	6	4	2	5	4	1	81	25	56
A10	10	6	4	47	2	45	8	8	0	3	3	0	1	1	0	69	20	49
A11	23	6	17	37	0	37	2	1	1	5	5	0	0		0	67	12	55
A12	7	7	0	3	0	3	12	5	7	0		0	7	6	1	29	18	11
A13	9	3	6	31	15	16	1	1	0	0		0	8	8	0	49	27	22
A14	50	16	34	50	8	42	0		0	14	2	12				114	26	88
A15	20	3	17	33	3	30	0		0	1	1	0	0		0	54	7	47
A16	13	3	10	65	8	57	13	5	8	4	0	4	5	4	1	100	20	80
A17	15	5	10	25	4	21	28	15	13	11	7	4	0		0	79	31	48
A18	5	0	5	35	3	32	2	1	1	0		0	9	7	2	51	11	40
A19	12	8	4	39	3	36	0		0	0		0	0		0	51	11	40
A20	14	6	8	28	7	21	8	6	2	11	11	0	0		0	61	30	31
A21	14	2	12	40	2	38	4	2	2	3	1	2	0		0	61	7	54
A22	5	3	2	40	21	19	12	12	0	8	7	1	2	2	0	67	45	22
A23	13	4	9	21	2	19	6	4	2	3	2	1	0		0	43	12	31
A24	13	7	6	22	5	17	14	6	8	10	2	8	4	4	0	63	24	39
A25	21	6	15	37	2	35	10	7	3	4	4	0	0		0	72	19	53
A26	34	19	15	47	1	46	13	13	0	8	7	1	0		0	102	40	62
A27	10	6	4	26	3	23	15	4	11	12	12	0	4	3	1	67	28	39
A28	8	5	3	32	3	29	8	1	7	9	1	8	6	2	4	63	12	51
A29	9	5	4	45	3	42	15	4	11	0		0				69	12	57
A30	10	6	4	40	2	38	4	1	3	3	2	1	0		0	57	11	46
A31	9	0	9	0		0	12	8	4	3	1	2	1	1	0	25	10	15
A32	17	8	9	20	18	2	11	11	0	11	11	0	2	2	0	61	50	11
A33	8	3	5	26	4	22	3	3	0	1	1	0				38	11	27
A34	4	2	2	28	11	17	7	7	0	3	3	0	1	1	0	43	24	19
A35	8	3	5	36	4	32	0		0	4	3	1	1	0	1	49	10	39
A36	15	3	12	45	10	35	29	25	4	18	18	0	0		0	107	56	51
A37	6	3	3	3	3	0	2	0	2	22	20	2	0		0	33	26	7
A38	2	1	1	46	1	45	13	12	1	9	4	5	1	1	0	71	19	52
A39	28	7	21	53	1	52	16	10	6	5	1	4	7	7	0	109	26	83
A40	11	6	5	4	0	4	0		0	0		0				15	6	9
B1	19	3	16	54	2	52	35	33	2	8	6	2	9	9	0	125	53	72
B2	14	1	13	38	8	30	9	9	0	14	14	0	13	12	1	88	44	44
B3	18	6	12	44	1	43	6	6	0	5	3	2	3	3	0	76	19	57
B4	15	4	11	45	2	43	2	2	0	1	1	0	2	2	0	65	11	54
B5	13	2	11	43	1	42	13	10	3	2	2	0	1	1	0	72	16	56
B6	28	4	24	42	2	40	9	6	3	2	2	0	2	2	0	83	16	67
B7	12	4	8	34	1	33	5	3	2	5	1	4	0		0	56	9	47
B8	19	6	13	46	3	43	16	10	6	2	2	0	6	6	0	89	27	62
B9	10	3	7	36	5	31	1	1	0	0		0	7	7	0	54	16	38
B10	30	3	27	71	3	68	10	8	2	22	21	1				133	35	98
B11	12	7	5	36	0	36	18	13	5	19	19	0	1	1	0	86	40	46
B12	17	6	11	39	1	38	32	30	2	12	12	0	2	1	1	102	50	52
B13	16	8	8	25	1	24	3	3	0	4	3	1	19	17	2	67	32	35
B14	26	6	20	65	60	5	4	3	1	11	8	3	0		0	106	77	29
B15	13	1	12	48	0	48	1	1	0	4	3	1	4	3	1	70	8	62
B16	35	12	23	30	0	30	7	5	2	8	8	0	2	1	1	82	26	56
B17	17	9	8	29	0	29	12	3	9	7	3	4	10	10	0	75	25	50
B18	16	7	9	23	6	17	8	6	2	8	7	1	37	35	2	92	61	31
B19	17	1	16	43	1	42	12	5	7	11	2	9	1	1	0	84	10	74
B20	31	2	29	45	0	45	0		0	5	2	3	0		0	81	4	77
B21	17	12	5	28	15	13	14	14	0	18	16	2	0		0	77	57	20
B22	14	5	9	57	8	49	8	5	3	2	2	0	1	1	0	82	21	61
B23	12	0	12	70	1	69	24	24	0	7	7	0	8	8	0	121	40	81
B24	5	3	2	23	1	22	24	6	18	9	7	2				61	17	44
B25	4	1	3	34	1	33	21	10	11	15	13	2	4	4	0	78	29	49
B26	8	4	4	20	0	20	17	17	0	1	1	0	10	10	0	56	32	24
B27	9	3	6	36	6	30	8	7	1	1	1	0	3	2	1	57	19	38
B28	12	3	9	30	2	28	2	2	0	0		0	0		0	44	7	37
B29	14	0	14	49	39	10	3	2	1	12	12	0				78	53	25
B30	16	4	12	45	20	25	3	3	0	14	14	0	1	1	0	79	42	37
B31	13	8	5	53	2	51	17	12	5	8	7	1	0		0	91	29	62
B32	12	4	8	42	4	38	26	26	0	13	13	0	2	2	0	95	49	46
B33	8	2	6	45	0	45	1	1	0	4	3	1				58	6	52
B34	5	2	3	7	1	6	15	13	2	8	6	2	0		0	35	22	13
B35	9	6	3	41	9	32	22	5	17	12	9	3	0		0	84	29	55
B36	6	3	3	53	23	30	2	2	0	3	3	0	0		0	64	31	33
B37	12	7	5	43	3	40	11	8	3	11	11	0	2	1	1	79	30	49
B38	15	1	14	35	0	35	23	6	17	8	6	2	0		0	81	13	68
B39	12	9	3	33	21	12	11	8	3	7	7	0	4	4	0	67	49	18
B40	20	1	19	37	2	35	13	6	7	10	6	4	4	2	2	84	17	67
D1	9	3	6	28	1	27	8	8	0	4	4	0	4	4	0	53	20	33
D2	11	7	4	28	11	17	17	17	0	17	14	3	0		0	73	49	24
D3	30	12	18	49	10	39	14	7	7	1	1	0	0		0	94	30	64
D4	18	9	9	38	21	17	9	9	0	15	15	0	0		0	80	54	26
D5	19	13	6	21	3	18	8	6	2	18	15	3	19	15	4	85	52	33
D6	37	12	25	70	5	65	24	20	4	10	10	0	1	1	0	142	48	94
D7	11	6	5	22	1	21	12	1	11	16	1	15	8	4	4	69	13	56
D8	25	1	24	32	0	32	6	3	3	5	2	3	0		0	68	6	62
D9	39	5	34	44	3	41	12	3	9	21	4	17	6	6	0	122	21	101
D10	18	8	10	5	0	5	3	2	1	5	2	3	0		0	31	12	19
D11	18	3	15	48	43	5	7	6	1	2	1	1	0		0	75	53	22
D12	15	4	11	30	14	16	18	17	1	15	15	0	9	9	0	87	59	28
D13	43	20	23	37	2	35	18	15	3	2	2	0	0		0	100	39	61
D14	22	6	16	39	4	35	14	7	7	15	11	4	0		0	90	28	62
D15	4	0	4	8	0	8	0		0	2	0	2	0		0	14	0	14
D16	33	6	27	30	21	9	2	0	2	2	2	0	0		0	67	29	38
D17	16	2	14	31	17	14	1	1	0	6	6	0	4	4	0	58	30	28
D18	15	6	9	36	34	2	12	12	0	22	22	0	19	19	0	104	93	11
D19	17	3	14	37	11	26	33	33	0	10	10	0	0		0	97	57	40
D20	22	8	14	46	3	43	9	6	3	17	9	8	3	3	0	97	29	68
D21	12	5	7	32	0	32	18	3	15	8	6	2	9	9	0	79	23	56
D22	11	6	5	43	42	1	9	8	1	3	3	0	3	2	1	69	61	8
D23	15	3	12	48	1	47	1	0	1	4	2	2	3	3	0	71	9	62
D24	9	4	5	28	2	26	6	4	2	3	1	2	0		0	46	11	35
D25	13	11	2	39	10	29	17	12	5	11	11	0	0		0	80	44	36
D26	40	15	25	37	11	26	18	18	0	11	11	0	1	1	0	107	56	51
D27	13	3	10	41	3	38	54	4	50	20	4	16	13	13	0	141	27	114
D28	11	2	9	36	4	32	4	4	0	1	1	0	0		0	52	11	41
D29	13	2	11	25	0	25	17	14	3	8	8	0	4	4	0	67	28	39
D30	17	9	8	50	2	48	26	22	4	3	2	1	0		0	96	35	61
D31	8	2	6	18	4	14	4	2	2	0		0				30	8	22
D32	11	2	9	69	1	68	14	13	1	12	12	0	0		0	106	28	78
D33	3	1	2	29	3	26	18	0	18	10	3	7	1	0	1	61	7	54
D34	9	4	5	0		0	13	8	5	18	14	4	8	8	0	48	34	14
D35	17	9	8	45	37	8	11	8	3	16	14	2	4	4	0	93	72	21
D36	6	6	0	51	7	44	5	5	0	9	9	0	0		0	71	27	44
D37	3	1	2	17	3	14	7	5	2	22	6	16	2	2	0	51	17	34
D38	12	9	3	11	5	6	20	17	3	12	6	6	3	2	1	58	39	19
D39	5	4	1	21	3	18	3	3	0	12	12	0	0		0	41	22	19
D40	14	2	12	56	5	51	16	16	0	12	10	2	0		0	98	33	65
E1	29	1	28	36	0	36	16	16	0	9	9	0	0		0	90	26	64
E2	47	6	41	52	3	49	23	23	0	18	16	2	0		0	140	48	92
E3	29	2	27	28	2	26	7	5	2	0		0	5	5	0	69	14	55
E4	17	6	11	47	3	44	14	14	0	8	6	2	0		0	86	29	57
E5	9	1	8	52	1	51	3	3	0	2	0	2	11	11	0	77	16	61
E6	40	11	29	30	0	30	19	19	0	6	6	0	4	4	0	99	40	59
E7	11	3	8	18	9	9	10	6	4	9	1	8	2	2	0	50	21	29
E8	5	1	4	38	8	30	10	4	6	8	8	0				61	21	40
E9	10	7	3	15	0	15	31	31	0	6	5	1	0		0	62	43	19
E10	10	3	7	51	5	46	15	15	0	19	15	4	7	7	0	102	45	57
E11	25	3	22	33	0	33	3	2	1	5	5	0	0		0	66	10	56
E12	66	2	64	66	3	63	4	4	0	17	14	3	0		0	153	23	130
E13	42	0	42	51	4	47	6	2	4	7	5	2	9	9	0	115	20	95
E14	15	0	15	36	0	36	10	8	2	8	1	7	1	1	0	70	10	60
E15	27	1	26	46	4	42	19	3	16	37	2	35	2	2	0	131	12	119
E16	24	4	20	52	0	52	17	5	12	4	4	0	6	6	0	103	19	84
E17	18	13	5	29	5	24	20	18	2	28	25	3	0		0	95	61	34
E18	35	2	33	50	2	48	0		0	2	0	2	0		0	87	4	83
E19	21	5	16	53	2	51	8	2	6	7	4	3	2	2	0	91	15	76
E20	18	5	13	47	0	47	9	3	6	0		0	0		0	74	8	66
E21	11	5	6	67	2	65	3	1	2	7	7	0	0		0	88	15	73
E22	10	4	6	25	1	24	26	26	0	10	10	0	1	1	0	72	42	30
E23	6	5	1	31	4	27	17	14	3	17	10	7	0		0	71	33	38
E24	52	3	49	49	2	47	18	14	4	2	2	0	0		0	121	21	100
E25	30	18	12	39	36	3	24	22	2	15	15	0	1	1	0	109	92	17
E26	18	4	14	47	4	43	7	2	5	2	2	0	1	1	0	75	13	62
E27	20	10	10	25	2	23	26	26	0	6	6	0	3	3	0	80	47	33
E28	32	14	18	31	13	18	19	14	5	11	11	0	0		0	93	52	41
E29	21	8	13	29	14	15	18	16	2	20	20	0	9	9	0	97	67	30
E30	7	2	5	51	11	40	26	23	3	17	17	0	0		0	101	53	48
E31	48	1	47	54	3	51	6	3	3	17	10	7	8	8	0	133	25	108
E32	14	2	12	40	11	29	14	11	3	13	10	3	0		0	81	34	47
E33	9	5	4	36	2	34	11	8	3	6	6	0	5	5	0	67	26	41
E34	7	2	5	40	1	39	13	8	5	12	8	4	3	3	0	75	22	53
E35	12	5	7	34	16	18	7	7	0	5	5	0	27	27	0	85	60	25
E36	15	5	10	51	21	30	16	14	2	14	14	0	7	7	0	103	61	42
E37	11	11	0	35	4	31	7	4	3	4	4	0	2	2	0	59	25	34
E38	39	12	27	48	31	17	3	1	2	5	2	3	2	1	1	97	47	50
E39	21	9	12	45	3	42	11	9	2	11	11	0	2	2	0	90	34	56
E40	32	26	6	38	38	0	3	3	0	5	5	0	0		0	78	72	6

## Sheet: Longevity_females&males
Mason et al. (2018) PONE-D-17-33812R1.
Lifespan extension without fertility reduction following dietary addition of the autophagy activator Torin1 in Drosophila melanogaster
Survival data - once-mated females, once-mated males and continually mated females
Death / censor codes
1 = death
0 = censor
							Cumulative proportion of once-mated females, once-mated males and continually mated females surviving
Identity	Sex & mating status	Control food (DMSO carrier only) or 1µM Torin 1	Longevity (days)	Death / censor				Once-mated females		Continually mated females		Once-mated males
C 1	Once-mated female	Control	19	1			Day	Control	1µM torin1	Control	1µM torin1	Control	1µM torin1
C 2	Once-mated female	Control	22	1			1	1	1	1	1	1	1
C 3	Once-mated female	Control	22	1			2	1	1	1	1	1	1
C 4	Once-mated female	Control	17	1			3	1	1	1	1	1	1
C 5	Once-mated female	Control	19	1			4	1	1	1	1	1	1
C 6	Once-mated female	Control	27	1			5	1	1	1	1	1	1
C 7	Once-mated female	Control	22	1			6	1	1	1	1	1	1
C 8	Once-mated female	Control	9	1			7	1	0.975	0.95	1	1	1
C 9	Once-mated female	Control	21	1			8	1	0.975	0.95	1	0.975	1
C 10	Once-mated female	Control	14	1			9	0.975	0.975	0.925	0.95	0.975	1
C 11	Once-mated female	Control	17	1			10	0.975	0.95	0.925	0.95	0.975	1
C 12	Once-mated female	Control	27	0			11	0.975	0.95	0.925	0.95	0.975	1
C 13	Once-mated female	Control	18	1			12	0.975	0.95	0.925	0.95	0.975	1
C 14	Once-mated female	Control	14	1			13	0.975	0.95	0.925	0.95	0.975	1
C 15	Once-mated female	Control	20	1			14	0.9	0.9	0.75	0.925	0.975	1
C 16	Once-mated female	Control	18	1			15	0.875	0.9	0.675	0.925	0.975	1
C 17	Once-mated female	Control	17	1			16	0.85	0.875	0.625	0.825	0.975	1
C 18	Once-mated female	Control	24	1			17	0.775	0.775	0.525	0.65	0.925	1
C 19	Once-mated female	Control	14	1			18	0.675	0.725	0.475	0.55	0.875	0.95
C 20	Once-mated female	Control	18	1			19	0.575	0.6	0.375	0.475	0.75	0.85
C 21	Once-mated female	Control	22	1			20	0.475	0.475	0.275	0.375	0.625	0.725
C 22	Once-mated female	Control	18	1			21	0.35	0.325	0.175	0.275	0.45	0.575
C 23	Once-mated female	Control	21	1			22	0.2	0.2	0.1	0.225	0.35	0.375
C 24	Once-mated female	Control	19	1			23	0.15	0.15	0.1	0.15	0.275	0.325
C 25	Once-mated female	Control	23	1			24	0.05	0.1	0.075	0.075	0.2	0.275
C 26	Once-mated female	Control	24	1			25	0.05	0.1	0.075	0.025	0.05	0.2
C 27	Once-mated female	Control	16	1			26	0.05	0.1	0.075	0.025	0.025	0.125
C 28	Once-mated female	Control	24	1			27	0.025	0	0	0	0	0.1
C 29	Once-mated female	Control	20	1			28	0	0	0	0	0	0
C 30	Once-mated female	Control	20	1
C 31	Once-mated female	Control	22	1
C 32	Once-mated female	Control	21	1
C 33	Once-mated female	Control	24	1
C 34	Once-mated female	Control	15	1
C 35	Once-mated female	Control	21	1
C 36	Once-mated female	Control	21	1
C 37	Once-mated female	Control	23	1
C 38	Once-mated female	Control	19	1
C 39	Once-mated female	Control	22	1
C 40	Once-mated female	Control	20	1
T 1	Once-mated female	1µM torin1	18	1
T 2	Once-mated female	1µM torin1	27	0
T 3	Once-mated female	1µM torin1	19	1
T 4	Once-mated female	1µM torin1	24	1
T 5	Once-mated female	1µM torin1	27	0
T 6	Once-mated female	1µM torin1	20	1
T 7	Once-mated female	1µM torin1	22	1
T 8	Once-mated female	1µM torin1	27	0
T 9	Once-mated female	1µM torin1	10	1
T 10	Once-mated female	1µM torin1	7	1
T 11	Once-mated female	1µM torin1	22	1
T 12	Once-mated female	1µM torin1	22	1
T 13	Once-mated female	1µM torin1	17	1
T 14	Once-mated female	1µM torin1	21	1
T 15	Once-mated female	1µM torin1	22	1
T 16	Once-mated female	1µM torin1	17	1
T 17	Once-mated female	1µM torin1	18	1
T 18	Once-mated female	1µM torin1	14	1
T 19	Once-mated female	1µM torin1	19	1
T 20	Once-mated female	1µM torin1	20	1
T 21	Once-mated female	1µM torin1	20	1
T 22	Once-mated female	1µM torin1	23	1
T 23	Once-mated female	1µM torin1	22	1
T 24	Once-mated female	1µM torin1	21	1
T 25	Once-mated female	1µM torin1	27	0
T 26	Once-mated female	1µM torin1	14	1
T 27	Once-mated female	1µM torin1	24	1
T 28	Once-mated female	1µM torin1	19	1
T 29	Once-mated female	1µM torin1	19	1
T 30	Once-mated female	1µM torin1	20	1
T 31	Once-mated female	1µM torin1	17	1
T 32	Once-mated female	1µM torin1	21	1
T 33	Once-mated female	1µM torin1	16	1
T 34	Once-mated female	1µM torin1	17	1
T 35	Once-mated female	1µM torin1	20	1
T 36	Once-mated female	1µM torin1	21	1
T 37	Once-mated female	1µM torin1	21	1
T 38	Once-mated female	1µM torin1	23	1
T 39	Once-mated female	1µM torin1	21	1
T 40	Once-mated female	1µM torin1	19	1
E 1	Continually mated female	Control	27	0
E 2	Continually mated female	Control	7	1
E 3	Continually mated female	Control	15	1
E 4	Continually mated female	Control	18	1
E 5	Continually mated female	Control	14	1
E 6	Continually mated female	Control	18	1
E 7	Continually mated female	Control	19	1
E 8	Continually mated female	Control	9	1
E 9	Continually mated female	Control	24	1
E 10	Continually mated female	Control	21	1
E 11	Continually mated female	Control	16	1
E 12	Continually mated female	Control	21	1
E 13	Continually mated female	Control	19	1
E 14	Continually mated female	Control	22	1
E 15	Continually mated female	Control	14	1
E 16	Continually mated female	Control	14	1
E 17	Continually mated female	Control	14	1
E 18	Continually mated female	Control	27	0
E 19	Continually mated female	Control	20	1
E 20	Continually mated female	Control	15	1
E 21	Continually mated female	Control	20	1
E 22	Continually mated female	Control	14	1
E 23	Continually mated female	Control	16	1
E 24	Continually mated female	Control	17	1
E 25	Continually mated female	Control	20	1
E 26	Continually mated female	Control	17	1
E 27	Continually mated female	Control	21	1
E 28	Continually mated female	Control	15	1
E 29	Continually mated female	Control	22	1
E 30	Continually mated female	Control	21	1
E 31	Continually mated female	Control	14	1
E 32	Continually mated female	Control	19	1
E 33	Continually mated female	Control	17	1
E 34	Continually mated female	Control	7	1
E 35	Continually mated female	Control	14	1
E 36	Continually mated female	Control	20	1
E 37	Continually mated female	Control	19	1
E 38	Continually mated female	Control	27	0
E 39	Continually mated female	Control	17	1
E 40	Continually mated female	Control	22	1
X 1	Continually mated female	1µM torin1	14	1
X 2	Continually mated female	1µM torin1	16	1
X 3	Continually mated female	1µM torin1	9	1
X 4	Continually mated female	1µM torin1	25	1
X 5	Continually mated female	1µM torin1	24	1
X 6	Continually mated female	1µM torin1	16	1
X 7	Continually mated female	1µM torin1	19	1
X 8	Continually mated female	1µM torin1	21	1
X 9	Continually mated female	1µM torin1	17	1
X 10	Continually mated female	1µM torin1	17	1
X 11	Continually mated female	1µM torin1	18	1
X 12	Continually mated female	1µM torin1	20	1
X 13	Continually mated female	1µM torin1	17	1
X 14	Continually mated female	1µM torin1	18	1
X 15	Continually mated female	1µM torin1	9	1
X 16	Continually mated female	1µM torin1	21	1
X 17	Continually mated female	1µM torin1	19	1
X 18	Continually mated female	1µM torin1	16	1
X 19	Continually mated female	1µM torin1	24	1
X 20	Continually mated female	1µM torin1	16	1
X 21	Continually mated female	1µM torin1	20	1
X 22	Continually mated female	1µM torin1	27	0
X 23	Continually mated female	1µM torin1	23	1
X 24	Continually mated female	1µM torin1	17	1
X 25	Continually mated female	1µM torin1	18	1
X 26	Continually mated female	1µM torin1	21	1
X 27	Continually mated female	1µM torin1	22	1
X 28	Continually mated female	1µM torin1	20	1
X 29	Continually mated female	1µM torin1	25	1
X 30	Continually mated female	1µM torin1	18	1
X 31	Continually mated female	1µM torin1	22	1
X 32	Continually mated female	1µM torin1	23	1
X 33	Continually mated female	1µM torin1	17	1
X 34	Continually mated female	1µM torin1	20	1
X 35	Continually mated female	1µM torin1	17	1
X 36	Continually mated female	1µM torin1	24	1
X 37	Continually mated female	1µM torin1	17	1
X 38	Continually mated female	1µM torin1	21	1
X 39	Continually mated female	1µM torin1	23	1
X 40	Continually mated female	1µM torin1	19	1
M 1	Once-mated male	Control	20	1
M 2	Once-mated male	Control	19	1
M 3	Once-mated male	Control	21	1
M 4	Once-mated male	Control	25	1
M 5	Once-mated male	Control	25	1
M 6	Once-mated male	Control	17	1
M 7	Once-mated male	Control	25	1
M 8	Once-mated male	Control	17	1
M 9	Once-mated male	Control	21	1
M 10	Once-mated male	Control	19	1
M 11	Once-mated male	Control	18	1
M 12	Once-mated male	Control	20	1
M 13	Once-mated male	Control	25	1
M 14	Once-mated male	Control	20	1
M 15	Once-mated male	Control	20	1
M 16	Once-mated male	Control	19	1
M 17	Once-mated male	Control	8	1
M 18	Once-mated male	Control	20	1
M 19	Once-mated male	Control	23	1
M 20	Once-mated male	Control	21	1
M 21	Once-mated male	Control	25	1
M 22	Once-mated male	Control	24	1
M 23	Once-mated male	Control	26	1
M 24	Once-mated male	Control	22	1
M 25	Once-mated male	Control	21	1
M 26	Once-mated male	Control	19	1
M 27	Once-mated male	Control	24	1
M 28	Once-mated male	Control	25	1
M 29	Once-mated male	Control	22	1
M 30	Once-mated male	Control	27	0
M 31	Once-mated male	Control	18	1
M 32	Once-mated male	Control	23	1
M 33	Once-mated male	Control	24	1
M 34	Once-mated male	Control	21	1
M 35	Once-mated male	Control	21	1
M 36	Once-mated male	Control	21	1
M 37	Once-mated male	Control	23	1
M 38	Once-mated male	Control	19	1
M 39	Once-mated male	Control	22	1
M 40	Once-mated male	Control	22	1
L 1	Once-mated male	1µM torin1	27	0
L 2	Once-mated male	1µM torin1	21	1
L 3	Once-mated male	1µM torin1	22	1
L 4	Once-mated male	1µM torin1	21	1
L 5	Once-mated male	1µM torin1	19	1
L 6	Once-mated male	1µM torin1	25	1
L 7	Once-mated male	1µM torin1	27	0
L 8	Once-mated male	1µM torin1	20	1
L 9	Once-mated male	1µM torin1	27	0
L 10	Once-mated male	1µM torin1	21	1
L 11	Once-mated male	1µM torin1	20	1
L 12	Once-mated male	1µM torin1	26	1
L 13	Once-mated male	1µM torin1	18	1
L 14	Once-mated male	1µM torin1	22	1
L 15	Once-mated male	1µM torin1	20	1
L 16	Once-mated male	1µM torin1	22	1
L 17	Once-mated male	1µM torin1	26	1
L 18	Once-mated male	1µM torin1	22	1
L 19	Once-mated male	1µM torin1	21	1
L 20	Once-mated male	1µM torin1	19	1
L 21	Once-mated male	1µM torin1	22	1
L 22	Once-mated male	1µM torin1	21	1
L 23	Once-mated male	1µM torin1	26	1
L 24	Once-mated male	1µM torin1	22	1
L 25	Once-mated male	1µM torin1	22	1
L 26	Once-mated male	1µM torin1	22	1
L 27	Once-mated male	1µM torin1	27	0
L 28	Once-mated male	1µM torin1	25	1
L 29	Once-mated male	1µM torin1	23	1
L 30	Once-mated male	1µM torin1	23	1
L 31	Once-mated male	1µM torin1	24	1
L 32	Once-mated male	1µM torin1	19	1
L 33	Once-mated male	1µM torin1	20	1
L 34	Once-mated male	1µM torin1	18	1
L 35	Once-mated male	1µM torin1	25	1
L 36	Once-mated male	1µM torin1	20	1
L 37	Once-mated male	1µM torin1	24	1
L 38	Once-mated male	1µM torin1	27	1
L 39	Once-mated male	1µM torin1	21	1
L 40	Once-mated male	1µM torin1	19	1

## Sheet: Fecundity_Once&Cont_females
Mason et al. (2018) PONE-D-17-33812R1.
Lifespan extension without fertility reduction following dietary addition of the autophagy activator Torin1 in Drosophila melanogaster
Fecundity data - once-mated and continually mated females
Codes			Day 2		Day 4		Day 8		Day 10		Day 15		Lifetime
Identity	Sex & mating status	Control food (DMSO carrier only) or 1µM torin 1	Total eggs	Unfertilsed eggs	Total eggs	Unfertilsed eggs	Total eggs	Unfertilsed eggs	Total eggs	Unfertilsed eggs	Total eggs	Unfertilsed eggs	Total lifetime egg production	Total lifetime fertile egg production	Total lifetime unfertilised egg production
C 1	Once-mated female	Control	17	1	18	1	12	10	12	12	6	6	65	35	30
C 2	Once-mated female	Control	46	2	3	0	0		14	5	1	1	64	56	8
C 3	Once-mated female	Control	23	6	44	0	7	5	2	1	5	5	81	64	17
C 4	Once-mated female	Control	14	5	46	1	1	1	0		0		61	54	7
C 5	Once-mated female	Control	31	1	86	16	5	5	4	4	0		126	100	26
C 6	Once-mated female	Control	30	4	62	0	8	0	1	1	0		101	96	5
C 7	Once-mated female	Control	28	13	36	13	6	5	9	8	0		79	40	39
C 8	Once-mated female	Control	20	8	12	10	0						32	14	18
C 9	Once-mated female	Control	49	0	27	7	0		0		4	4	80	69	11
C 10	Once-mated female	Control	63	5	32	2	0		1	1			96	88	8
C 11	Once-mated female	Control	13	5	21	1	2	2	0		0		36	28	8
C 12	Once-mated female	Control	20	3	9	2	0		2	2	4	2	35	26	9
C 13	Once-mated female	Control	19	0	42	21	4	4	6	1	11	9	82	47	35
C 14	Once-mated female	Control	43	7	67	10	13	13	1	1			124	93	31
C 15	Once-mated female	Control	15	7	45	0	3	3	19	16	9	9	91	56	35
C 16	Once-mated female	Control	54	11	29	9	13	13	1	1	0		97	63	34
C 17	Once-mated female	Control	15	4	15	12	1	1	15	2	0		46	27	19
C 18	Once-mated female	Control	12	0	8	1	1	0	8	1	0		29	27	2
C 19	Once-mated female	Control	16	2	25	6	8	5	7	6			56	37	19
C 20	Once-mated female	Control	15	3	7	5	8	4	7	7	1	0	38	19	19
C 21	Once-mated female	Control	39	18	11	5	14	11	10	5	2	1	76	36	40
C 22	Once-mated female	Control	24	3	45	11	0		2	1	2	0	73	58	15
C 23	Once-mated female	Control	32	4	5	0	2	2	25	4	3	3	67	54	13
C 24	Once-mated female	Control	14	3	0		0		0		4	0	18	15	3
C 25	Once-mated female	Control	25	2	3	3	6	3	9	2	4	4	47	33	14
C 26	Once-mated female	Control	28	11	3	1	13	1	4	0	0		48	35	13
C 27	Once-mated female	Control	30	3	13	8	0		0		0		43	32	11
C 28	Once-mated female	Control	34	1	12	5	4	4	1	1	4	1	55	43	12
C 29	Once-mated female	Control	45	35	11	5	8	2	0		2	2	66	22	44
C 30	Once-mated female	Control	13	0	22	6	3	3	2	1	6	6	46	30	16
C 31	Once-mated female	Control	52	8	29	0	6	1	3	1	16	16	106	80	26
C 32	Once-mated female	Control	43	3	14	0	4	0	1	0	0	3	62	56	6
C 33	Once-mated female	Control	43	2	44	0	12	5	1	1	3		103	95	8
C 34	Once-mated female	Control	36	5	23	6	4	4	13	4	0	1	76	56	20
C 35	Once-mated female	Control	16	0	17	7	0		1	0	1		35	28	7
C 36	Once-mated female	Control	31	0	52	6	5	0	0		0		88	82	6
C 37	Once-mated female	Control	36	2	33	1	11	1	16	2	0		96	90	6
C 38	Once-mated female	Control	27	0	24	4	16	2	5	1	0		72	65	7
C 39	Once-mated female	Control	26	1	7	4	0		1	1	10	8	44	30	14
C 40	Once-mated female	Control	21	1	6	3	2	2	1	1	1	0	31	24	7
T 1	Once-mated female	1µM torin1	18	0	58	1	13	0	5	0	0		94	93	1
T 2	Once-mated female	1µM torin1	10	0	48	2	2	1	4	3	0		64	58	6
T 3	Once-mated female	1µM torin1	9	8	21	8	0		0		0		30	14	16
T 4	Once-mated female	1µM torin1	15	0	47	0	1	1	7	1	5	3	75	70	5
T 5	Once-mated female	1µM torin1	4	0	8	0	2	2	22	0	3	3	39	34	5
T 6	Once-mated female	1µM torin1	36	1	25	1	1	1	9	1	1	0	72	68	4
T 7	Once-mated female	1µM torin1	25	3	32	1	22	4	5	3	17	17	101	73	28
T 8	Once-mated female	1µM torin1	18	6	1	1	0						19	12	7
T 9	Once-mated female	1µM torin1	13	0	51	19	0		0				64	45	19
T 10	Once-mated female	1µM torin1	17	3	1	1							18	14	4
T 11	Once-mated female	1µM torin1	18	0	59	0	5	2	19	15	8	6	109	86	23
T 12	Once-mated female	1µM torin1	18	1	32	3	2	2	9	4	9	5	70	55	15
T 13	Once-mated female	1µM torin1	20	6	32	2	8	2	17	4	0		77	63	14
T 14	Once-mated female	1µM torin1	10	5	59	3	10	2	5	5	1	1	85	69	16
T 15	Once-mated female	1µM torin1	17	1	17	4	2	2	3	0	0		39	32	7
T 16	Once-mated female	1µM torin1	19	3	53	0	4	0	2	2	5	4	83	74	9
T 17	Once-mated female	1µM torin1	23	7	25	3	14	2	1	0	12	7	75	56	19
T 18	Once-mated female	1µM torin1	4	0	16	7	2	1	2	2			24	14	10
T 19	Once-mated female	1µM torin1	23	0	33	5	1	0	16	3	1	1	74	65	9
T 20	Once-mated female	1µM torin1	15	8	19	2	0		0		0		34	24	10
T 21	Once-mated female	1µM torin1	21	9	34	12	8	4	31	5	0		94	64	30
T 22	Once-mated female	1µM torin1	13	0	46	10	3	2	7	0	0		69	57	12
T 23	Once-mated female	1µM torin1	14	10	38	0	9	9	11	11	13	13	85	42	43
T 24	Once-mated female	1µM torin1	20	0	9	2	4	4	10	10	5	5	48	27	21
T 25	Once-mated female	1µM torin1	20	2	57	3	0		1	1	0		78	72	6
T 26	Once-mated female	1µM torin1	17	11	9	0	1	1	0				27	15	12
T 27	Once-mated female	1µM torin1	28	5	67	5	8	2	41	24	2	2	146	108	38
T 28	Once-mated female	1µM torin1	19	3	22	1	2	1	15	2	8	7	66	52	14
T 29	Once-mated female	1µM torin1	34	4	43	4	3	3	0		1	0	81	70	11
T 30	Once-mated female	1µM torin1	45	38	25	17	4	4	3	3	2	2	79	15	64
T 31	Once-mated female	1µM torin1	52	8	43	8	0		3	3	0		98	79	19
T 32	Once-mated female	1µM torin1	11	0	35	2	4	4	0		4	3	54	45	9
T 33	Once-mated female	1µM torin1	19	0	41	9	2	0	0		0		62	53	9
T 34	Once-mated female	1µM torin1	11	2	27	12	4	2	4	2	4	2	50	30	20
T 35	Once-mated female	1µM torin1	9	0	3	1	1	1	0		0		13	11	2
T 36	Once-mated female	1µM torin1	7	2	34	0	0		1	0	0		42	40	2
T 37	Once-mated female	1µM torin1	12	5	2	2	7	4	7	3	4	1	32	17	15
T 38	Once-mated female	1µM torin1	17	15	47	0	2	2	0		1	1	67	49	18
T 39	Once-mated female	1µM torin1	21	0	42	6	2	2	5	3	3	3	73	59	14
T 40	Once-mated female	1µM torin1	35	5	39	11	1	1	4	3	3	2	82	60	22
E 1	Continually mated female	Control	12	11	7	1	0		0		0		19	7	12
E 2	Continually mated female	Control	1	0	0								1	1	0
E 3	Continually mated female	Control	9	1	11	3	0		6	3	0		26	19	7
E 4	Continually mated female	Control	11	0	20	4	0		4	1	0		35	30	5
E 5	Continually mated female	Control	6	3	4	4	3	3	14	5			27	12	15
E 6	Continually mated female	Control	34	8	27	4	1	1	0		0		62	49	13
E 7	Continually mated female	Control	6	4	0		0	0	33	16	0		39	19	20
E 8	Continually mated female	Control	28	4	1	0	0	0					29	25	4
E 9	Continually mated female	Control	14	1	12	0	7	7	3	1	0		36	27	9
E 10	Continually mated female	Control	21	2	44	22	2	2	2	0	0		69	43	26
E 11	Continually mated female	Control	16	0	37	10	5	2	1	1	1	1	60	46	14
E 12	Continually mated female	Control	23	10	49	6	0		6	3	0		78	59	19
E 13	Continually mated female	Control	9	2	40	16	0		8	6	5	5	62	33	29
E 14	Continually mated female	Control	18	7	13	13	3	3	17	4	5	3	56	26	30
E 15	Continually mated female	Control	7	2	14	9	7	5	14	11			42	15	27
E 16	Continually mated female	Control	12	4	7	3	2	1	5	3			26	15	11
E 17	Continually mated female	Control	15	1	66	4	6	1	1	1			88	81	7
E 18	Continually mated female	Control	29	1	41	2	12	3	13	6			95	83	12
E 19	Continually mated female	Control	12	1	2	1	3	3	17	4	0		34	25	9
E 20	Continually mated female	Control	12	1	17	2	4	4	0		0		33	26	7
E 21	Continually mated female	Control	15	4	23	0	13	8	14	1	0		65	52	13
E 22	Continually mated female	Control	5	5	17	2	0		0				22	15	7
E 23	Continually mated female	Control	19	11	0		0		14	5	0		33	17	16
E 24	Continually mated female	Control	19	10	16	14	0		5	4			40	12	28
E 25	Continually mated female	Control	22	0	52	2	0		0		1	0	75	73	2
E 26	Continually mated female	Control	22	2	13	4	0		1	1	1	0	37	30	7
E 27	Continually mated female	Control	11	5	23	13	6	5	7	5	2	2	49	19	30
E 28	Continually mated female	Control	6	1	3	0	3	1	3	1	0		15	12	3
E 29	Continually mated female	Control	11	1	30	0	1	1	0		0		42	40	2
E 30	Continually mated female	Control	13	3	32	0	1	1	0		0		46	42	4
E 31	Continually mated female	Control	44	8	7	6	0		1	1			52	37	15
E 32	Continually mated female	Control	5	0	34	6	4	1	27	0	0		70	63	7
E 33	Continually mated female	Control	22	4	27	5	0		2	2	0		51	40	11
E 34	Continually mated female	Control	5	5	14	8							19	6	13
E 35	Continually mated female	Control	25	0	51	6	1	1	2	1			79	71	8
E 36	Continually mated female	Control	20	0	19	4	2	2	5	1	0		46	39	7
E 37	Continually mated female	Control	24	10	66	16	1	1	31	1	0		122	94	28
E 38	Continually mated female	Control	16	3	26	6							42	33	9
E 39	Continually mated female	Control	25	0	44	7	6	3	0		1	0	76	66	10
E 40	Continually mated female	Control	31	2	83	1	8	5	6	3	6	4	134	119	15
X 1	Continually mated female	1µM torin1	8	1	12	5	0		3				23	17	6
X 2	Continually mated female	1µM torin1	4	1	29	0	2	2	5	2	4	0	44	39	5
X 3	Continually mated female	1µM torin1	16	10	58	8	0						74	56	18
X 4	Continually mated female	1µM torin1	20	3	6	6	0		2	11	11	7	39	12	27
X 5	Continually mated female	1µM torin1	16	1	20	0	2	2	7	0	0		45	42	3
X 6	Continually mated female	1µM torin1	6	0	21	2	0		23	3	3	2	53	46	7
X 7	Continually mated female	1µM torin1	26	4	47	5	0		3	9	9	1	85	66	19
X 8	Continually mated female	1µM torin1	11	0	62	5	1	1	2	0	0		76	70	6
X 9	Continually mated female	1µM torin1	22	7	5	5	3	2	6	0	0		36	22	14
X 10	Continually mated female	1µM torin1	8	4	66	1	9	7	28	1	1	0	112	99	13
X 11	Continually mated female	1µM torin1	13	6	31	16	0		18	0	0		62	40	22
X 12	Continually mated female	1µM torin1	16	9	33	8	8	6	1	11	11	2	69	33	36
X 13	Continually mated female	1µM torin1	19	2	65	0	0		0	0	0		84	82	2
X 14	Continually mated female	1µM torin1	47	4	86	2	4	4	44	19	19	3	200	168	32
X 15	Continually mated female	1µM torin1	29	27	56	8	0						85	50	35
X 16	Continually mated female	1µM torin1	13	8	9	7	0		45	0	0		67	52	15
X 17	Continually mated female	1µM torin1	27	8	22	7	2	2	26	3	3	1	80	59	21
X 18	Continually mated female	1µM torin1	19	2	26	7	8	5	1	4	4	1	58	39	19
X 19	Continually mated female	1µM torin1	16	1	73	2	4	4	50	28	28	13	171	123	48
X 20	Continually mated female	1µM torin1	9	0	10	2	0		14	9	9	1	42	30	12
X 21	Continually mated female	1µM torin1	14	2	53	0	8	2	1	2	2	1	78	71	7
X 22	Continually mated female	1µM torin1	11	1	1	0	0		0				12	11	1
X 23	Continually mated female	1µM torin1	18	3	57	2	0		3	11	11	0	89	73	16
X 24	Continually mated female	1µM torin1	10	7	46	2	9	7	10	4	4	1	79	58	21
X 25	Continually mated female	1µM torin1	18	6	37	0	7	7	37	2	3	3	102	84	18
X 26	Continually mated female	1µM torin1	19	1	35	1	3	2	1	4	4	1	62	53	9
X 27	Continually mated female	1µM torin1	26	3	39	16	1	1	40	11	11	10	117	76	41
X 28	Continually mated female	1µM torin1	22	3	30	11	0		0	0	0		52	38	14
X 29	Continually mated female	1µM torin1	13	3	65	0	6	4	3	8	8	6	95	74	21
X 30	Continually mated female	1µM torin1	27	5	59	1	2	2	7	0	0		95	87	8
X 31	Continually mated female	1µM torin1	19	1	28	0	6	5	1	0	0		54	48	6
X 32	Continually mated female	1µM torin1	8	2	57	9	1	1	0	0	0		66	54	12
X 33	Continually mated female	1µM torin1	43	1	59	5	0		5	2	2	0	109	101	8
X 34	Continually mated female	1µM torin1	25	6	72	1	10	3	0	0	0		107	97	10
X 35	Continually mated female	1µM torin1	15	11	53	4	4	4	9	0	0		81	62	19
X 36	Continually mated female	1µM torin1	6	2	50	4	4	4	9	0	0		69	59	10
X 37	Continually mated female	1µM torin1	19	10	71	4	2	2	0	0	0		92	76	16
X 38	Continually mated female	1µM torin1	16	7	58	2	11	7	3	2	4	4	92	70	22
X 39	Continually mated female	1µM torin1	26	17	29	2	1	1	3	3	3	3	62	36	26
X 40	Continually mated female	1µM torin1	24	5	44	35	0		31	0	0		99	59	40
